# Supplementary material for: Correlation of Immune-Inflammatory Markers with Clinical Features and Novel Location-Specific Nomograms for Short-Term Outcomes in Patients with Intracerebral Hemorrhage
Source: Diagnostics (Basel). 2022 Mar 2;12(3):622. doi: 10.3390/diagnostics12030622 (PMC8947714; doi:10.3390/diagnostics12030622)
Supplement: Supplementary file 1 [file diagnostics-12-00622-s001.zip]

Archive with 1 entries (1 files):
- diagnostics-1607970-supplementary.pdf
